# Supplementary material for: Scaffolded Medication Therapy Management in a Pharmacy Skills Laboratory: A Structured Approach to Skill Development
Source: Pharmacy (Basel). 2025 Sep 15;13(5):132. doi: 10.3390/pharmacy13050132 (PMC12452581; doi:10.3390/pharmacy13050132)
Supplement: Supplementary file 1 [file pharmacy-13-00132-s001.zip]

Archive with 1 entries (1 files):
- pharmacy-3836173-supplementary.pdf
